# Supplementary material for: Inhibition of the epigenetically activated miR-483-5p/IGF-2 pathway results in rapid loss of meningioma tumor cell viability
Source: J Neurooncol. 2023 Feb 21;162(1):109–18. doi: 10.1007/s11060-023-04264-z (PMC10050031; doi:10.1007/s11060-023-04264-z)
Supplement: Supplementary file 1 — Supplementary Material 1 [file 11060_2023_4264_MOESM1_ESM.xlsx]

## Sheet: Sheet1
	Grade	Brain invasion	Mitosis	Cellularity	High N/C ratio	Prominent nucleoli	Sheet-like growth	Necrosis	Psammoma	Whorl formation	Microcysts	Ki-67 index	Recurrence	Location	Histology	Age	Gender	PR IHC	EMA IHC	aCGH
MEN004	2	No	<4	Increased	Yes	Yes	Yes	No	Yes	Yes	No	5.3	No	Right frontal		41	F	ND	ND	del22q, loss of Chr 8
MEN008	2	Equivocal	5	Moderate	No	No	Yes	No	No	Yes	No	5	No	Left frontal		67	M	ND	ND	extra copy of Chr 3,5,7,8,9,12,13,14,17,18,20,22, two extra copies of Chr 21, LOH 10,15
MEN020	2	No	2	Dense	No	Yes	Yes	No	Yes	Yes	No	20	No	Right parafalcine	Rhabdoid	73	F	Yes	Yes	del22q, del19, Xq13.2q21.31
MEN021	1	No	2	Dense	No	Yes	Yes	No	No	Yes	No	5.8	No	Right frontal	Concurrent GBM	70	F	ND	ND	ND
MEN022	1	No	0	Moderate	No	No	No	No	No	Yes	No	12.6	No	Anterior falx	Secretory	54	F	Yes	Yes	Normal
MEN023	1	No	2	Moderate	Yes	Yes	No	No	Yes	Yes	No	4	No	Right frontal		84	F	Yes	ND	ND
MEN024	1	No	0	Moderate	No	No	No	No	Yes	Yes	No	6.5	No	C-spine		57	F	ND	ND	ND
MEN025	2	No	4	Dense	No	Yes	No	No	No	Yes	No	8.5	No	Anterior falx		40	F	Yes	ND	ND
MEN026	1	No	0	Moderate	No	Yes	No	No	Yes	Yes	No	3.5	No	Left parietal		51	F	ND	ND	ND
MEN027	1	No	0	Moderate	No	No	No	No	Yes	Yes	No	2.2	No	Right temporal		67	M	ND	ND	Normal
MEN028	1	No	0	Dense	No	No	No	No	Yes	Yes	No	2	No	Olfactory groove	Secretory	69	M	ND	ND	ND
MEN029	1	No	0	Moderate	No	No	No	No	Yes	Yes	No	4.8	No	Posterior falx		66	M	Yes	Yes	ND
MEN030	1	No	1	Moderate	No	Yes	No	Yes	No	No	No	8.5	No	Frontotemporal convexity	Chordoid	43	M	Yes	Yes	del1p, del3p
MEN031	2	No	1	Moderate	No	Yes	Yes	Yes	Yes	Yes	No	9.2	No	Right parietal	Fibroblastic	72	F	Yes	Yes	del22q, cnLOH9q
MEN033	1	No	0	Mild	No	No	Yes	No	No	Yes	No	3	No	Left petrous ridge		74	F	Yes	ND	ND
MEN034	1	Equivocal	1	Mild	No	Yes	No	Yes	No	Yes	No	4.9	No	Right frontal	Angiomatous	72	F	Yes	Yes	extra copy of Chr 5,13,6,7,12,17,18,19,20,21,22
MEN035	2	No	4	Moderate	No	Yes	Yes	Yes	Yes	Yes	No	25.6	No	Left frontal	Collagen, adipose tissue	61	M	Yes	ND	Normal
MEN036	1	No	1	Focally dense	No	Yes	No	No	No	Yes	No	3.5	No	Right posterior	Fibroblastic	42	F	Yes	ND	ND
MEN037	1	No		Mild	No	No	No	No	Yes	Yes	No	3	No	Sphenoid wing		71	F	Yes	ND	ND
MEN038	1	No	0	Moderate	No	Yes	No	No	No	No	Yes	3	No	Right frontal		70	F	Yes	Yes	chr9 LOH
MEN041	1	No	1	Moderate	No	No	No	No	Yes	Yes	No	5	No	Left frontal-temporal		70	F	Yes	Yes	ND
MEN043	1	No	1	Moderate	No	Focal	No	No	Yes	Yes	No	4.1	No	Right occipital		56	F	Subset	Patchy	ND
MEN044	1	No	1	Moderate	No	No	Focal	No	Yes	Yes	No	2.5	No	Olfactory groove		60	M	Subset	Small subset	ND
MEN045	1	No	1	Moderate	No	Focal	No	No	Yes	Yes	No	3.3	No	Left frontal		56	F	Small subset	Yes	ND
MEN047	2	No	4	Dense	No	No	Yes	No	Yes	Yes	No	9	No	Right parietal		69	M	Focal	Focal	arr[hg38] 7q11.21q22.1(62,977,011_100,911,014)x1 [55%] 37.9Mb, 19p13.3(260,911_5,036,595)x1 [54%] 4.8Mb, 22q11.23q13.33(24,680,630_50,752,038)x1 [68%] 26.1Mb
MEN048	2	No	4	Dense	No	No	No	Yes	No	Yes	No	14	No	Right temporal	Secretory	63	F	Yes	Yes	arr[hg38] (X,1-22)x2
MEN049	1	No	2	Moderate	No	No	No	Focal	Yes	Yes	No	6.1	No	Right anterior falx	Meningothelial	65	F	Yes	Patchy	arr[hg38] 14q11.2q32.33(20,048,118_106,877,229)x1 [77%] 86.8Mb, 22q11.1q13.33(16,409,594_50,759,411)x1 [66%] 34.4Mb, Xp22.33q28(251,879_156,004,181)x1 [64%] 155.8Mb
MEN051	1	No	3	Moderate	Not definite	Focal	No	Focal	No	Yes	No	7.9	No	Right cerebellar		33	F	Small subset	Focal weak	arr[hg38] 22q11.1q13.33(16,409,594_50,759,411)x1 [55%] 34.4Mb
MEN052	1	No	1	Moderate	No	Focal	Focal	No	Yes	Yes	No	3.5	No	Left middle cranial fossa		59	F	Small subset	Focal weak
