# Supplementary material for: Inhibition of the epigenetically activated miR-483-5p/IGF-2 pathway results in rapid loss of meningioma tumor cell viability
Source: J Neurooncol. 2023 Feb 21;162(1):109–18. doi: 10.1007/s11060-023-04264-z (PMC10050031; doi:10.1007/s11060-023-04264-z)
Supplement: Supplementary file 2 — Supplementary Material 2 [file 11060_2023_4264_MOESM2_ESM.xlsx]

## Sheet: Sheet1
Sample ID	Grade	Histology	Age	Gender	Location	Location Category	Recurrent	Prior radiation	Radiation-induced	Germline NF2	NF2	Chr22 loss	AKT1 mutation	SMO mutation	Other events
1	1	Fibroblastic	54	F	Left Frontal	Convexity	No	No	No	No	p.W41*	Yes	No	No
2	1	Transitional	69	F	Left Frontal	Convexity	No	No	No	No	p.Y144*	Yes	No	No	JARID2 mutation, NEGR1 translocation
3	1	Fibroblastic-Transitional	61	F	Right parasagittal	Falcotentorial	No	No	No	No	p.K80_splice	Yes	No	No	SMARCB1 mutation
5	1	Fibroblastic-Transitional	61	F	Right parasagittal	Falcotentorial	No	No	No	No		Yes	No	No	TET3 mutation
8	1	Fibroblastic	51	F	Left Posterior fossa	Skull Base	No	No	No	No	p.R160fs	Yes	No	No
11	1	Meningothelial	41	F	Right frontal	Convexity	No	No	No	No		No	No	p.W535L
12	1	Fibroblastic	48	F	Right parietal	Convexity	No	No	No	No	p.R341*	Yes	No	No
13	1	Meningothelial	28	F	Left clinoid	Skull Base	No	No	No	No		No	No	p.W535L
4	2	Atypical	45	F	Right lateral ventricular	Intraventricular	No	No	No	No		No	No	No
7	2	Atypical	40	M	Right frontal invasive	Convexity	No	No	Yes	No		No	No	No
9	2	Atypical	65	F	Right Falcine	Falcotentorial	No	No	Yes	No	p.K149_splice	No	No	No
10	2	Atypical	61	F	Right parafalcine	Falcotentorial	No	No	No	No		Yes	No	No
14	2	Atypical	67	F	Right Frontotemporal	Convexity	Yes	Yes	No	No	p.I417fs	Yes	No	No
16	2	Atypical	85	F	Right Sphenoid Wing	Skull Base	No	No	No	No	p.L214fs	Yes	No	No	CBL mutation
18	2	Atypical	57	F	Right occipital	Convexity	No	No	No	No	p.V81_splice	Yes	No	No	APC frame-shift deletion
19	2	Atypical	79	F	Parasagittal	Falcotentorial	Yes	No	No	No	p.E32*	Yes	No	No	CDKN2C frame-shift deletion
20	2	Atypical	75	M	Right frontoparietal	Convexity	No	No	No	No	p.R200_splice	Yes	No	No
21	2	Atypical	42	F	Bilateral falcine	Falcotentorial	No	No	Yes	No		No	No	No	ERBB3 mutation
6	3	Anaplastic	46	M	Left occipital	Convexity	Yes	Yes	No	No		No	No	No	KDM5C nonsense mutation
15	3	Anaplastic	69	F	Parasagittal occipital	Falcotentorial	Yes	Yes	No	No		No	No	No	TP53, KDM5C mutations, CHEK2 translocation
17	3	Anaplastic	58	M	Left Frontal	Convexity	No	No	No	No		Yes	No	No
